# Supplementary material for: Tobacco Plant Growth-Promoting and Antifungal Activities of Three Endophytic Yeast Strains
Source: Plants (Basel). 2022 Mar 11;11(6):751. doi: 10.3390/plants11060751 (PMC8953121; doi:10.3390/plants11060751)
Supplement: Supplementary file 1 [file plants-11-00751-s001.zip]

Archive with 1 entries (1 files):
- plants-1588405-supplementary.pdf
